# Supplementary material for: Health Problems and the Use of Medications and Traditional Therapies among Chinese Immigrants Living in Spain
Source: Healthcare (Basel). 2021 Dec 8;9(12):1706. doi: 10.3390/healthcare9121706 (PMC8701047; doi:10.3390/healthcare9121706)
Supplement: Supplementary file 1 [file healthcare-09-01706-s001.zip]

Archive with 1 entries (1 files):
- healthcare-1467648 -supplement.pdf
